# Supplementary material for: Research on digital copyright protection based on the hyperledger fabric blockchain network technology
Source: PeerJ Comput Sci. 2021 Sep 17;7:e709. doi: 10.7717/peerj-cs.709 (PMC8459789; doi:10.7717/peerj-cs.709)
Supplement: Supplemental Information 1 — There are related certificates, configuration files, block chain network initialization, startup, end script files and so on. [file peerj-cs-07-709-s001.zip]

Archive with 130 entries (67 files):
- basic-network/
- basic-network/.env
- basic-network/config/
- basic-network/config/channel.tx
- basic-network/config/genesis.block
- basic-network/configtx.yaml
- basic-network/crypto-config/
- basic-network/crypto-config/ordererOrganizations/
- basic-network/crypto-config/ordererOrganizations/example.com/
- basic-network/crypto-config/ordererOrganizations/example.com/ca/
- basic-network/crypto-config/ordererOrganizations/example.com/ca/a0606a4a860a1e31c90a23788da6f3b6b74925ed0d23061af4899409ba46ae6a_sk
- basic-network/crypto-config/ordererOrganizations/example.com/ca/ca.example.com-cert.pem
- basic-network/crypto-config/ordererOrganizations/example.com/msp/
- basic-network/crypto-config/ordererOrganizations/example.com/msp/admincerts/
- basic-network/crypto-config/ordererOrganizations/example.com/msp/admincerts/Admin@example.com-cert.pem
- basic-network/crypto-config/ordererOrganizations/example.com/msp/cacerts/
- basic-network/crypto-config/ordererOrganizations/example.com/msp/cacerts/ca.example.com-cert.pem
- basic-network/crypto-config/ordererOrganizations/example.com/msp/tlscacerts/
- basic-network/crypto-config/ordererOrganizations/example.com/msp/tlscacerts/tlsca.example.com-cert.pem
- basic-network/crypto-config/ordererOrganizations/example.com/orderers/
- basic-network/crypto-config/ordererOrganizations/example.com/orderers/orderer.example.com/
- basic-network/crypto-config/ordererOrganizations/example.com/orderers/orderer.example.com/msp/
- basic-network/crypto-config/ordererOrganizations/example.com/orderers/orderer.example.com/msp/admincerts/
- basic-network/crypto-config/ordererOrganizations/example.com/orderers/orderer.example.com/msp/admincerts/Admin@example.com-cert.pem
- basic-network/crypto-config/ordererOrganizations/example.com/orderers/orderer.example.com/msp/cacerts/
- basic-network/crypto-config/ordererOrganizations/example.com/orderers/orderer.example.com/msp/cacerts/ca.example.com-cert.pem
- basic-network/crypto-config/ordererOrganizations/example.com/orderers/orderer.example.com/msp/keystore/
- basic-network/crypto-config/ordererOrganizations/example.com/orderers/orderer.example.com/msp/keystore/4d2f776c0fef8eac3f460a7c3558dc7859c4fe458e262e674a6c23f242ea33d1_sk
- basic-network/crypto-config/ordererOrganizations/example.com/orderers/orderer.example.com/msp/signcerts/
- basic-network/crypto-config/ordererOrganizations/example.com/orderers/orderer.example.com/msp/signcerts/orderer.example.com-cert.pem
- basic-network/crypto-config/ordererOrganizations/example.com/orderers/orderer.example.com/msp/tlscacerts/
- basic-network/crypto-config/ordererOrganizations/example.com/orderers/orderer.example.com/msp/tlscacerts/tlsca.example.com-cert.pem
- basic-network/crypto-config/ordererOrganizations/example.com/orderers/orderer.example.com/tls/
- basic-network/crypto-config/ordererOrganizations/example.com/orderers/orderer.example.com/tls/ca.crt
- basic-network/crypto-config/ordererOrganizations/example.com/orderers/orderer.example.com/tls/server.crt
- basic-network/crypto-config/ordererOrganizations/example.com/orderers/orderer.example.com/tls/server.key
- basic-network/crypto-config/ordererOrganizations/example.com/tlsca/
- basic-network/crypto-config/ordererOrganizations/example.com/tlsca/8d2186556c85d515e737d0c0da8d0d7672785b685cb503bcb95e53dcc279fba7_sk
- basic-network/crypto-config/ordererOrganizations/example.com/tlsca/tlsca.example.com-cert.pem
- basic-network/crypto-config/ordererOrganizations/example.com/users/
- basic-network/crypto-config/ordererOrganizations/example.com/users/Admin@example.com/
- basic-network/crypto-config/ordererOrganizations/example.com/users/Admin@example.com/msp/
- basic-network/crypto-config/ordererOrganizations/example.com/users/Admin@example.com/msp/admincerts/
- basic-network/crypto-config/ordererOrganizations/example.com/users/Admin@example.com/msp/admincerts/Admin@example.com-cert.pem
- basic-network/crypto-config/ordererOrganizations/example.com/users/Admin@example.com/msp/cacerts/
- basic-network/crypto-config/ordererOrganizations/example.com/users/Admin@example.com/msp/cacerts/ca.example.com-cert.pem
- basic-network/crypto-config/ordererOrganizations/example.com/users/Admin@example.com/msp/keystore/
- basic-network/crypto-config/ordererOrganizations/example.com/users/Admin@example.com/msp/keystore/1deeab5433fa6e5f045eb763109d6165268fba153211af1281f00d45f54b1022_sk
- basic-network/crypto-config/ordererOrganizations/example.com/users/Admin@example.com/msp/signcerts/
- basic-network/crypto-config/ordererOrganizations/example.com/users/Admin@example.com/msp/signcerts/Admin@example.com-cert.pem
- basic-network/crypto-config/ordererOrganizations/example.com/users/Admin@example.com/msp/tlscacerts/
- basic-network/crypto-config/ordererOrganizations/example.com/users/Admin@example.com/msp/tlscacerts/tlsca.example.com-cert.pem
- basic-network/crypto-config/ordererOrganizations/example.com/users/Admin@example.com/tls/
- basic-network/crypto-config/ordererOrganizations/example.com/users/Admin@example.com/tls/ca.crt
- basic-network/crypto-config/ordererOrganizations/example.com/users/Admin@example.com/tls/server.crt
- basic-network/crypto-config/ordererOrganizations/example.com/users/Admin@example.com/tls/server.key
- basic-network/crypto-config/peerOrganizations/
- basic-network/crypto-config/peerOrganizations/org1.example.com/
- basic-network/crypto-config/peerOrganizations/org1.example.com/ca/
- basic-network/crypto-config/peerOrganizations/org1.example.com/ca/4239aa0dcd76daeeb8ba0cda701851d14504d31aad1b2ddddbac6a57365e497c_sk
- basic-network/crypto-config/peerOrganizations/org1.example.com/ca/ca.org1.example.com-cert.pem
- basic-network/crypto-config/peerOrganizations/org1.example.com/ca/org1.example.com-cert.pem
- basic-network/crypto-config/peerOrganizations/org1.example.com/msp/
- basic-network/crypto-config/peerOrganizations/org1.example.com/msp/admincerts/
- basic-network/crypto-config/peerOrganizations/org1.example.com/msp/admincerts/Admin@org1.example.com-cert.pem
- basic-network/crypto-config/peerOrganizations/org1.example.com/msp/cacerts/
- basic-network/crypto-config/peerOrganizations/org1.example.com/msp/cacerts/ca.org1.example.com-cert.pem
- basic-network/crypto-config/peerOrganizations/org1.example.com/msp/tlscacerts/
- basic-network/crypto-config/peerOrganizations/org1.example.com/msp/tlscacerts/tlsca.org1.example.com-cert.pem
- basic-network/crypto-config/peerOrganizations/org1.example.com/peers/
- basic-network/crypto-config/peerOrganizations/org1.example.com/peers/peer0.org1.example.com/
- basic-network/crypto-config/peerOrganizations/org1.example.com/peers/peer0.org1.example.com/msp/
- basic-network/crypto-config/peerOrganizations/org1.example.com/peers/peer0.org1.example.com/msp/admincerts/
- basic-network/crypto-config/peerOrganizations/org1.example.com/peers/peer0.org1.example.com/msp/admincerts/Admin@org1.example.com-cert.pem
- basic-network/crypto-config/peerOrganizations/org1.example.com/peers/peer0.org1.example.com/msp/cacerts/
- basic-network/crypto-config/peerOrganizations/org1.example.com/peers/peer0.org1.example.com/msp/cacerts/ca.org1.example.com-cert.pem
- basic-network/crypto-config/peerOrganizations/org1.example.com/peers/peer0.org1.example.com/msp/keystore/
- basic-network/crypto-config/peerOrganizations/org1.example.com/peers/peer0.org1.example.com/msp/keystore/46be1d569fe68f33e517c9e0072a0ccfbfb42727480fb8c8d0223af321a7893d_sk
- basic-network/crypto-config/peerOrganizations/org1.example.com/peers/peer0.org1.example.com/msp/signcerts/
- basic-network/crypto-config/peerOrganizations/org1.example.com/peers/peer0.org1.example.com/msp/signcerts/peer0.org1.example.com-cert.pem
- basic-network/crypto-config/peerOrganizations/org1.example.com/peers/peer0.org1.example.com/msp/tlscacerts/
- basic-network/crypto-config/peerOrganizations/org1.example.com/peers/peer0.org1.example.com/msp/tlscacerts/tlsca.org1.example.com-cert.pem
- basic-network/crypto-config/peerOrganizations/org1.example.com/peers/peer0.org1.example.com/tls/
- basic-network/crypto-config/peerOrganizations/org1.example.com/peers/peer0.org1.example.com/tls/ca.crt
- basic-network/crypto-config/peerOrganizations/org1.example.com/peers/peer0.org1.example.com/tls/server.crt
- basic-network/crypto-config/peerOrganizations/org1.example.com/peers/peer0.org1.example.com/tls/server.key
- basic-network/crypto-config/peerOrganizations/org1.example.com/tlsca/
- basic-network/crypto-config/peerOrganizations/org1.example.com/tlsca/ed3fd82393e95fc2c475afc113c8d2c591f745d1babc4d6d9cce0a1acc168acb_sk
- basic-network/crypto-config/peerOrganizations/org1.example.com/tlsca/tlsca.org1.example.com-cert.pem
- basic-network/crypto-config/peerOrganizations/org1.example.com/users/
- basic-network/crypto-config/peerOrganizations/org1.example.com/users/Admin@org1.example.com/
- basic-network/crypto-config/peerOrganizations/org1.example.com/users/Admin@org1.example.com/msp/
- basic-network/crypto-config/peerOrganizations/org1.example.com/users/Admin@org1.example.com/msp/admincerts/
- basic-network/crypto-config/peerOrganizations/org1.example.com/users/Admin@org1.example.com/msp/admincerts/Admin@org1.example.com-cert.pem
- basic-network/crypto-config/peerOrganizations/org1.example.com/users/Admin@org1.example.com/msp/cacerts/
- basic-network/crypto-config/peerOrganizations/org1.example.com/users/Admin@org1.example.com/msp/cacerts/ca.org1.example.com-cert.pem
- basic-network/crypto-config/peerOrganizations/org1.example.com/users/Admin@org1.example.com/msp/keystore/
- basic-network/crypto-config/peerOrganizations/org1.example.com/users/Admin@org1.example.com/msp/keystore/cd96d5260ad4757551ed4a5a991e62130f8008a0bf996e4e4b84cd097a747fec_sk
- basic-network/crypto-config/peerOrganizations/org1.example.com/users/Admin@org1.example.com/msp/signcerts/
- basic-network/crypto-config/peerOrganizations/org1.example.com/users/Admin@org1.example.com/msp/signcerts/Admin@org1.example.com-cert.pem
- basic-network/crypto-config/peerOrganizations/org1.example.com/users/Admin@org1.example.com/msp/tlscacerts/
- basic-network/crypto-config/peerOrganizations/org1.example.com/users/Admin@org1.example.com/msp/tlscacerts/tlsca.org1.example.com-cert.pem
- basic-network/crypto-config/peerOrganizations/org1.example.com/users/Admin@org1.example.com/tls/
- basic-network/crypto-config/peerOrganizations/org1.example.com/users/Admin@org1.example.com/tls/ca.crt
- basic-network/crypto-config/peerOrganizations/org1.example.com/users/Admin@org1.example.com/tls/server.crt
- basic-network/crypto-config/peerOrganizations/org1.example.com/users/Admin@org1.example.com/tls/server.key
- basic-network/crypto-config/peerOrganizations/org1.example.com/users/User1@org1.example.com/
- basic-network/crypto-config/peerOrganizations/org1.example.com/users/User1@org1.example.com/msp/
- basic-network/crypto-config/peerOrganizations/org1.example.com/users/User1@org1.example.com/msp/admincerts/
- basic-network/crypto-config/peerOrganizations/org1.example.com/users/User1@org1.example.com/msp/admincerts/User1@org1.example.com-cert.pem
- basic-network/crypto-config/peerOrganizations/org1.example.com/users/User1@org1.example.com/msp/cacerts/
- basic-network/crypto-config/peerOrganizations/org1.example.com/users/User1@org1.example.com/msp/cacerts/ca.org1.example.com-cert.pem
- basic-network/crypto-config/peerOrganizations/org1.example.com/users/User1@org1.example.com/msp/keystore/
- basic-network/crypto-config/peerOrganizations/org1.example.com/users/User1@org1.example.com/msp/keystore/c75bd6911aca808941c3557ee7c97e90f3952e379497dc55eb903f31b50abc83_sk
- basic-network/crypto-config/peerOrganizations/org1.example.com/users/User1@org1.example.com/msp/signcerts/
- basic-network/crypto-config/peerOrganizations/org1.example.com/users/User1@org1.example.com/msp/signcerts/User1@org1.example.com-cert.pem
- basic-network/crypto-config/peerOrganizations/org1.example.com/users/User1@org1.example.com/msp/tlscacerts/
- basic-network/crypto-config/peerOrganizations/org1.example.com/users/User1@org1.example.com/msp/tlscacerts/tlsca.org1.example.com-cert.pem
- basic-network/crypto-config/peerOrganizations/org1.example.com/users/User1@org1.example.com/tls/
- basic-network/crypto-config/peerOrganizations/org1.example.com/users/User1@org1.example.com/tls/ca.crt
- basic-network/crypto-config/peerOrganizations/org1.example.com/users/User1@org1.example.com/tls/server.crt
- basic-network/crypto-config/peerOrganizations/org1.example.com/users/User1@org1.example.com/tls/server.key
- basic-network/crypto-config.yaml
- basic-network/docker-compose.yml
- basic-network/generate.sh
- basic-network/init.sh
- basic-network/README.md
- basic-network/start.sh
- basic-network/stop.sh
- basic-network/teardown.sh
