# Supplementary material for: Research on digital copyright protection based on the hyperledger fabric blockchain network technology
Source: PeerJ Comput Sci. 2021 Sep 17;7:e709. doi: 10.7717/peerj-cs.709 (PMC8459789; doi:10.7717/peerj-cs.709)
Supplement: Supplemental Information 1 — There are related certificates, configuration files, block chain network initialization, startup, end script files and so on. [file peerj-cs-07-709-s001.zip › basic-network/crypto-config/ordererOrganizations/example.com/ca/a0606a4a860a1e31c90a23788da6f3b6b74925ed0d23061af4899409ba46ae6a_sk]

-----BEGIN PRIVATE KEY-----
MIGHAgEAMBMGByqGSM49AgEGCCqGSM49AwEHBG0wawIBAQQgbIRfBJjk/t3HLnEz
32V4sCllmJtnliVv4UmLfrjZ+B6hRANCAASM01iiFoDgTsTd27nU+R1z7YZbqM4I
Tlz13Mg+SQWsWn25IM6/IwtzNq5SSQZtJwpo7+gtS5IggDn7WJMi6Hy6
-----END PRIVATE KEY-----
