# Supplementary material for: Research on digital copyright protection based on the hyperledger fabric blockchain network technology
Source: PeerJ Comput Sci. 2021 Sep 17;7:e709. doi: 10.7717/peerj-cs.709 (PMC8459789; doi:10.7717/peerj-cs.709)
Supplement: Supplemental Information 1 — There are related certificates, configuration files, block chain network initialization, startup, end script files and so on. [file peerj-cs-07-709-s001.zip › basic-network/crypto-config/ordererOrganizations/example.com/ca/ca.example.com-cert.pem]

-----BEGIN CERTIFICATE-----
MIICLjCCAdWgAwIBAgIQHuAANpa/kDL7CPyNttctRjAKBggqhkjOPQQDAjBpMQsw
CQYDVQQGEwJVUzETMBEGA1UECBMKQ2FsaWZvcm5pYTEWMBQGA1UEBxMNU2FuIEZy
YW5jaXNjbzEUMBIGA1UEChMLZXhhbXBsZS5jb20xFzAVBgNVBAMTDmNhLmV4YW1w
bGUuY29tMB4XDTE3MDgzMTA5MTQzMloXDTI3MDgyOTA5MTQzMlowaTELMAkGA1UE
BhMCVVMxEzARBgNVBAgTCkNhbGlmb3JuaWExFjAUBgNVBAcTDVNhbiBGcmFuY2lz
Y28xFDASBgNVBAoTC2V4YW1wbGUuY29tMRcwFQYDVQQDEw5jYS5leGFtcGxlLmNv
bTBZMBMGByqGSM49AgEGCCqGSM49AwEHA0IABIzTWKIWgOBOxN3budT5HXPthluo
zghOXPXcyD5JBaxafbkgzr8jC3M2rlJJBm0nCmjv6C1LkiCAOftYkyLofLqjXzBd
MA4GA1UdDwEB/wQEAwIBpjAPBgNVHSUECDAGBgRVHSUAMA8GA1UdEwEB/wQFMAMB
Af8wKQYDVR0OBCIEIKBgakqGCh4xyQojeI2m87a3SSXtDSMGGvSJlAm6Rq5qMAoG
CCqGSM49BAMCA0cAMEQCIGShwWIKXmf3oJY3Oow7pKA0SSe89UsRLy2HMxxNzgWx
AiB097hBfmM2JEZsEZfMbEM2U7edQIDyCoPOgm5ha9wDNw==
-----END CERTIFICATE-----
