# Supplementary material for: Research on digital copyright protection based on the hyperledger fabric blockchain network technology
Source: PeerJ Comput Sci. 2021 Sep 17;7:e709. doi: 10.7717/peerj-cs.709 (PMC8459789; doi:10.7717/peerj-cs.709)
Supplement: Supplemental Information 1 — There are related certificates, configuration files, block chain network initialization, startup, end script files and so on. [file peerj-cs-07-709-s001.zip › basic-network/crypto-config/ordererOrganizations/example.com/msp/admincerts/Admin@example.com-cert.pem]

-----BEGIN CERTIFICATE-----
MIICCTCCAbCgAwIBAgIQVMXz1cejr3sGgDsXuIBK3zAKBggqhkjOPQQDAjBpMQsw
CQYDVQQGEwJVUzETMBEGA1UECBMKQ2FsaWZvcm5pYTEWMBQGA1UEBxMNU2FuIEZy
YW5jaXNjbzEUMBIGA1UEChMLZXhhbXBsZS5jb20xFzAVBgNVBAMTDmNhLmV4YW1w
bGUuY29tMB4XDTE3MDgzMTA5MTQzMloXDTI3MDgyOTA5MTQzMlowVjELMAkGA1UE
BhMCVVMxEzARBgNVBAgTCkNhbGlmb3JuaWExFjAUBgNVBAcTDVNhbiBGcmFuY2lz
Y28xGjAYBgNVBAMMEUFkbWluQGV4YW1wbGUuY29tMFkwEwYHKoZIzj0CAQYIKoZI
zj0DAQcDQgAEFufLmRXBZHc3d7HvYSU4jR4nJnzfmJlWN6Gm0Bm+NsO8lwb1TDa4
cPzAOgnbIm1VFwhBd+sE3TIzIWsM2Kzv1aNNMEswDgYDVR0PAQH/BAQDAgeAMAwG
A1UdEwEB/wQCMAAwKwYDVR0jBCQwIoAgoGBqSoYKHjHJCiN4jabztrdJJe0NIwYa
9ImUCbpGrmowCgYIKoZIzj0EAwIDRwAwRAIgId+xpuBHjfWvL8aAsDbmMjXAoOYy
BgazcJh446kZaDACIDeyvsH5Xwes5w5Sksv7mb6/kr4ceCy00h1Vlt5bwPiu
-----END CERTIFICATE-----
