# Supplementary material for: Research on digital copyright protection based on the hyperledger fabric blockchain network technology
Source: PeerJ Comput Sci. 2021 Sep 17;7:e709. doi: 10.7717/peerj-cs.709 (PMC8459789; doi:10.7717/peerj-cs.709)
Supplement: Supplemental Information 1 — There are related certificates, configuration files, block chain network initialization, startup, end script files and so on. [file peerj-cs-07-709-s001.zip › basic-network/crypto-config/ordererOrganizations/example.com/msp/tlscacerts/tlsca.example.com-cert.pem]

-----BEGIN CERTIFICATE-----
MIICNTCCAdugAwIBAgIQT0WLBisbcQ6AkirTJApb1TAKBggqhkjOPQQDAjBsMQsw
CQYDVQQGEwJVUzETMBEGA1UECBMKQ2FsaWZvcm5pYTEWMBQGA1UEBxMNU2FuIEZy
YW5jaXNjbzEUMBIGA1UEChMLZXhhbXBsZS5jb20xGjAYBgNVBAMTEXRsc2NhLmV4
YW1wbGUuY29tMB4XDTE3MDgzMTA5MTQzMloXDTI3MDgyOTA5MTQzMlowbDELMAkG
A1UEBhMCVVMxEzARBgNVBAgTCkNhbGlmb3JuaWExFjAUBgNVBAcTDVNhbiBGcmFu
Y2lzY28xFDASBgNVBAoTC2V4YW1wbGUuY29tMRowGAYDVQQDExF0bHNjYS5leGFt
cGxlLmNvbTBZMBMGByqGSM49AgEGCCqGSM49AwEHA0IABGtRFSyePgHhit2JfQNn
Gbda3X9Y+Eb5Ft/4L9uLsxc4zEMLt2TJZewEfO/Uoe9YH9VhFmGj/d9M0d/0HSAn
K8WjXzBdMA4GA1UdDwEB/wQEAwIBpjAPBgNVHSUECDAGBgRVHSUAMA8GA1UdEwEB
/wQFMAMBAf8wKQYDVR0OBCIEII0hhlVshdUV5zfQwNqNDXZyeFtoXLUDvLleU9zC
efunMAoGCCqGSM49BAMCA0gAMEUCIQDxLfsMRqPJuoH77vahGkE6EYMqvzjVI2Ob
aV1DZJfUdwIgHuHXPvKvcoYZgAo7Xc57Uqs6hSpMs0CjzcfLXYiwoVc=
-----END CERTIFICATE-----
