# Supplementary material for: Research on digital copyright protection based on the hyperledger fabric blockchain network technology
Source: PeerJ Comput Sci. 2021 Sep 17;7:e709. doi: 10.7717/peerj-cs.709 (PMC8459789; doi:10.7717/peerj-cs.709)
Supplement: Supplemental Information 1 — There are related certificates, configuration files, block chain network initialization, startup, end script files and so on. [file peerj-cs-07-709-s001.zip › basic-network/crypto-config/ordererOrganizations/example.com/orderers/orderer.example.com/msp/keystore/4d2f776c0fef8eac3f460a7c3558dc7859c4fe458e262e674a6c23f242ea33d1_sk]

-----BEGIN PRIVATE KEY-----
MIGHAgEAMBMGByqGSM49AgEGCCqGSM49AwEHBG0wawIBAQQg730zOAwSLJKj9wle
jbxx4d0P2Qwl314A+znW9n6070mhRANCAARQ4kbOlqzGNLkQmZsUh78a04kkCjqa
EmovJhP08G9VJ1pD9NCUw2WosRmAU/rBz0K2tSn9YOdn8zbMumgM+ORy
-----END PRIVATE KEY-----
