# Supplementary material for: Research on digital copyright protection based on the hyperledger fabric blockchain network technology
Source: PeerJ Comput Sci. 2021 Sep 17;7:e709. doi: 10.7717/peerj-cs.709 (PMC8459789; doi:10.7717/peerj-cs.709)
Supplement: Supplemental Information 1 — There are related certificates, configuration files, block chain network initialization, startup, end script files and so on. [file peerj-cs-07-709-s001.zip › basic-network/crypto-config/ordererOrganizations/example.com/orderers/orderer.example.com/msp/signcerts/orderer.example.com-cert.pem]

-----BEGIN CERTIFICATE-----
MIICDDCCAbOgAwIBAgIRAK30hdRcBxQJYNPqPkiFo3IwCgYIKoZIzj0EAwIwaTEL
MAkGA1UEBhMCVVMxEzARBgNVBAgTCkNhbGlmb3JuaWExFjAUBgNVBAcTDVNhbiBG
cmFuY2lzY28xFDASBgNVBAoTC2V4YW1wbGUuY29tMRcwFQYDVQQDEw5jYS5leGFt
cGxlLmNvbTAeFw0xNzA4MzEwOTE0MzJaFw0yNzA4MjkwOTE0MzJaMFgxCzAJBgNV
BAYTAlVTMRMwEQYDVQQIEwpDYWxpZm9ybmlhMRYwFAYDVQQHEw1TYW4gRnJhbmNp
c2NvMRwwGgYDVQQDExNvcmRlcmVyLmV4YW1wbGUuY29tMFkwEwYHKoZIzj0CAQYI
KoZIzj0DAQcDQgAEUOJGzpasxjS5EJmbFIe/GtOJJAo6mhJqLyYT9PBvVSdaQ/TQ
lMNlqLEZgFP6wc9CtrUp/WDnZ/M2zLpoDPjkcqNNMEswDgYDVR0PAQH/BAQDAgeA
MAwGA1UdEwEB/wQCMAAwKwYDVR0jBCQwIoAgoGBqSoYKHjHJCiN4jabztrdJJe0N
IwYa9ImUCbpGrmowCgYIKoZIzj0EAwIDRwAwRAIgHsU1f4jzuul6zYGY/Xn/H5X5
gDe7/u8dZxJfWwXOGNsCICbXt6yezSzacOFQDkvAPz5/3OYI5YKLSTl+Wilfa/qy
-----END CERTIFICATE-----
