# Supplementary material for: Research on digital copyright protection based on the hyperledger fabric blockchain network technology
Source: PeerJ Comput Sci. 2021 Sep 17;7:e709. doi: 10.7717/peerj-cs.709 (PMC8459789; doi:10.7717/peerj-cs.709)
Supplement: Supplemental Information 1 — There are related certificates, configuration files, block chain network initialization, startup, end script files and so on. [file peerj-cs-07-709-s001.zip › basic-network/crypto-config/ordererOrganizations/example.com/orderers/orderer.example.com/tls/server.crt]

-----BEGIN CERTIFICATE-----
MIICWTCCAf+gAwIBAgIQLwiilHvhB1gOg5eGs5O9YDAKBggqhkjOPQQDAjBsMQsw
CQYDVQQGEwJVUzETMBEGA1UECBMKQ2FsaWZvcm5pYTEWMBQGA1UEBxMNU2FuIEZy
YW5jaXNjbzEUMBIGA1UEChMLZXhhbXBsZS5jb20xGjAYBgNVBAMTEXRsc2NhLmV4
YW1wbGUuY29tMB4XDTE3MDgzMTA5MTQzMloXDTI3MDgyOTA5MTQzMlowWDELMAkG
A1UEBhMCVVMxEzARBgNVBAgTCkNhbGlmb3JuaWExFjAUBgNVBAcTDVNhbiBGcmFu
Y2lzY28xHDAaBgNVBAMTE29yZGVyZXIuZXhhbXBsZS5jb20wWTATBgcqhkjOPQIB
BggqhkjOPQMBBwNCAARYRRq90z+ioUM2U9OzPnvqvz9Jpza9JOEsG6UJyEzWB8R7
bHr0XR1Dl8lodlLh3C5vTrb6vqtpNeVXVsd+VVyIo4GWMIGTMA4GA1UdDwEB/wQE
AwIFoDAdBgNVHSUEFjAUBggrBgEFBQcDAQYIKwYBBQUHAwIwDAYDVR0TAQH/BAIw
ADArBgNVHSMEJDAigCCNIYZVbIXVFec30MDajQ12cnhbaFy1A7y5XlPcwnn7pzAn
BgNVHREEIDAeghNvcmRlcmVyLmV4YW1wbGUuY29tggdvcmRlcmVyMAoGCCqGSM49
BAMCA0gAMEUCIQDwjzlscwNhuVcxF+FQy3PNwxsSRSOsQqjmFbMFNDSG6wIgfNO0
Mp/QtUShzWepgh1nm8MmDNcnVOOeb4JJy6Gd3Ss=
-----END CERTIFICATE-----
