# Supplementary material for: Research on digital copyright protection based on the hyperledger fabric blockchain network technology
Source: PeerJ Comput Sci. 2021 Sep 17;7:e709. doi: 10.7717/peerj-cs.709 (PMC8459789; doi:10.7717/peerj-cs.709)
Supplement: Supplemental Information 1 — There are related certificates, configuration files, block chain network initialization, startup, end script files and so on. [file peerj-cs-07-709-s001.zip › basic-network/crypto-config/ordererOrganizations/example.com/tlsca/8d2186556c85d515e737d0c0da8d0d7672785b685cb503bcb95e53dcc279fba7_sk]

-----BEGIN PRIVATE KEY-----
MIGHAgEAMBMGByqGSM49AgEGCCqGSM49AwEHBG0wawIBAQQg6n+vdmDFdoXHLx81
4KX5d2rChT+6peumwVy6CK6Vld6hRANCAARrURUsnj4B4YrdiX0DZxm3Wt1/WPhG
+Rbf+C/bi7MXOMxDC7dkyWXsBHzv1KHvWB/VYRZho/3fTNHf9B0gJyvF
-----END PRIVATE KEY-----
