# Supplementary material for: Research on digital copyright protection based on the hyperledger fabric blockchain network technology
Source: PeerJ Comput Sci. 2021 Sep 17;7:e709. doi: 10.7717/peerj-cs.709 (PMC8459789; doi:10.7717/peerj-cs.709)
Supplement: Supplemental Information 1 — There are related certificates, configuration files, block chain network initialization, startup, end script files and so on. [file peerj-cs-07-709-s001.zip › basic-network/crypto-config/ordererOrganizations/example.com/users/Admin@example.com/msp/keystore/1deeab5433fa6e5f045eb763109d6165268fba153211af1281f00d45f54b1022_sk]

-----BEGIN PRIVATE KEY-----
MIGHAgEAMBMGByqGSM49AgEGCCqGSM49AwEHBG0wawIBAQQgAKUK8aZ5PJMhPpx4
7mMQoJaha/3jhprXOSxj83ibaYShRANCAAQW58uZFcFkdzd3se9hJTiNHicmfN+Y
mVY3oabQGb42w7yXBvVMNrhw/MA6CdsibVUXCEF36wTdMjMhawzYrO/V
-----END PRIVATE KEY-----
