# Supplementary material for: Research on digital copyright protection based on the hyperledger fabric blockchain network technology
Source: PeerJ Comput Sci. 2021 Sep 17;7:e709. doi: 10.7717/peerj-cs.709 (PMC8459789; doi:10.7717/peerj-cs.709)
Supplement: Supplemental Information 1 — There are related certificates, configuration files, block chain network initialization, startup, end script files and so on. [file peerj-cs-07-709-s001.zip › basic-network/crypto-config/ordererOrganizations/example.com/users/Admin@example.com/tls/server.crt]

-----BEGIN CERTIFICATE-----
MIICKzCCAdKgAwIBAgIQHYv3zMnbbON0eufj3s78FTAKBggqhkjOPQQDAjBsMQsw
CQYDVQQGEwJVUzETMBEGA1UECBMKQ2FsaWZvcm5pYTEWMBQGA1UEBxMNU2FuIEZy
YW5jaXNjbzEUMBIGA1UEChMLZXhhbXBsZS5jb20xGjAYBgNVBAMTEXRsc2NhLmV4
YW1wbGUuY29tMB4XDTE3MDgzMTA5MTQzMloXDTI3MDgyOTA5MTQzMlowVjELMAkG
A1UEBhMCVVMxEzARBgNVBAgTCkNhbGlmb3JuaWExFjAUBgNVBAcTDVNhbiBGcmFu
Y2lzY28xGjAYBgNVBAMMEUFkbWluQGV4YW1wbGUuY29tMFkwEwYHKoZIzj0CAQYI
KoZIzj0DAQcDQgAEZsLfeA+tjHJJOyxhJOP31uDluC6eCnMBq0LKawBugaoI3vqh
T8ux5ty+ooSJk7EN3pTQa10m0qX/Y7e0J79JL6NsMGowDgYDVR0PAQH/BAQDAgWg
MB0GA1UdJQQWMBQGCCsGAQUFBwMBBggrBgEFBQcDAjAMBgNVHRMBAf8EAjAAMCsG
A1UdIwQkMCKAII0hhlVshdUV5zfQwNqNDXZyeFtoXLUDvLleU9zCefunMAoGCCqG
SM49BAMCA0cAMEQCIEcK5iAxpGN1wtC5w+590RJrLzD7DOzVCUIxAdJp80BUAiA/
XMFE+lHMJmqeoqmXG14Z/70xmHChlyHxm6lFR2I6gw==
-----END CERTIFICATE-----
