# Supplementary material for: Research on digital copyright protection based on the hyperledger fabric blockchain network technology
Source: PeerJ Comput Sci. 2021 Sep 17;7:e709. doi: 10.7717/peerj-cs.709 (PMC8459789; doi:10.7717/peerj-cs.709)
Supplement: Supplemental Information 1 — There are related certificates, configuration files, block chain network initialization, startup, end script files and so on. [file peerj-cs-07-709-s001.zip › basic-network/crypto-config/peerOrganizations/org1.example.com/ca/4239aa0dcd76daeeb8ba0cda701851d14504d31aad1b2ddddbac6a57365e497c_sk]

-----BEGIN PRIVATE KEY-----
MIGHAgEAMBMGByqGSM49AgEGCCqGSM49AwEHBG0wawIBAQQgYMqNZRu/I7vdcjpm
Tj+O9T4AYXi3MBNW4nzWHJN8nLqhRANCAATNLYBI3trLI/wFhYf+9MpnVb1R/vBF
rbu/43J+R8u4E73sCcx0nRfYCA+dHf22ceuSjq3lMXraorVev5tg4Dc7
-----END PRIVATE KEY-----
