# Supplementary material for: Research on digital copyright protection based on the hyperledger fabric blockchain network technology
Source: PeerJ Comput Sci. 2021 Sep 17;7:e709. doi: 10.7717/peerj-cs.709 (PMC8459789; doi:10.7717/peerj-cs.709)
Supplement: Supplemental Information 1 — There are related certificates, configuration files, block chain network initialization, startup, end script files and so on. [file peerj-cs-07-709-s001.zip › basic-network/crypto-config/peerOrganizations/org1.example.com/ca/ca.org1.example.com-cert.pem]

-----BEGIN CERTIFICATE-----
MIICRDCCAeqgAwIBAgIRAIk/1HQ6XgI0p64PQwvUA3owCgYIKoZIzj0EAwIwczEL
MAkGA1UEBhMCVVMxEzARBgNVBAgTCkNhbGlmb3JuaWExFjAUBgNVBAcTDVNhbiBG
cmFuY2lzY28xGTAXBgNVBAoTEG9yZzEuZXhhbXBsZS5jb20xHDAaBgNVBAMTE2Nh
Lm9yZzEuZXhhbXBsZS5jb20wHhcNMTcwODMxMDkxNDMyWhcNMjcwODI5MDkxNDMy
WjBzMQswCQYDVQQGEwJVUzETMBEGA1UECBMKQ2FsaWZvcm5pYTEWMBQGA1UEBxMN
U2FuIEZyYW5jaXNjbzEZMBcGA1UEChMQb3JnMS5leGFtcGxlLmNvbTEcMBoGA1UE
AxMTY2Eub3JnMS5leGFtcGxlLmNvbTBZMBMGByqGSM49AgEGCCqGSM49AwEHA0IA
BM0tgEje2ssj/AWFh/70ymdVvVH+8EWtu7/jcn5Hy7gTvewJzHSdF9gID50d/bZx
65KOreUxetqitV6/m2DgNzujXzBdMA4GA1UdDwEB/wQEAwIBpjAPBgNVHSUECDAG
BgRVHSUAMA8GA1UdEwEB/wQFMAMBAf8wKQYDVR0OBCIEIEI5qg3NdtruuLoM2nAY
UdFFBNMarRst3dusalc2Xkl8MAoGCCqGSM49BAMCA0gAMEUCIQDufxsHbxkSP/y+
oM2xZGgHL5XSTJVBqBryk1rd08Af6QIgLiAwtR7iKRbf1pKKCkt66MZzItZXC0po
/45uf29T/sc=
-----END CERTIFICATE-----
