# Supplementary material for: Research on digital copyright protection based on the hyperledger fabric blockchain network technology
Source: PeerJ Comput Sci. 2021 Sep 17;7:e709. doi: 10.7717/peerj-cs.709 (PMC8459789; doi:10.7717/peerj-cs.709)
Supplement: Supplemental Information 1 — There are related certificates, configuration files, block chain network initialization, startup, end script files and so on. [file peerj-cs-07-709-s001.zip › basic-network/crypto-config/peerOrganizations/org1.example.com/ca/org1.example.com-cert.pem]

-----BEGIN CERTIFICATE-----
MIICFjCCAb2gAwIBAgIUNDCk4a9Z/oaid+BBpYAGT8A18f8wCgYIKoZIzj0EAwIw
aDELMAkGA1UEBhMCVVMxFzAVBgNVBAgTDk5vcnRoIENhcm9saW5hMRQwEgYDVQQK
EwtIeXBlcmxlZGdlcjEPMA0GA1UECxMGRmFicmljMRkwFwYDVQQDExBmYWJyaWMt
Y2Etc2VydmVyMB4XDTE3MDgzMTE1MzcwMFoXDTMyMDgyNzE1MzcwMFowaDELMAkG
A1UEBhMCVVMxFzAVBgNVBAgTDk5vcnRoIENhcm9saW5hMRQwEgYDVQQKEwtIeXBl
cmxlZGdlcjEPMA0GA1UECxMGRmFicmljMRkwFwYDVQQDExBmYWJyaWMtY2Etc2Vy
dmVyMFkwEwYHKoZIzj0CAQYIKoZIzj0DAQcDQgAExzMhy+KdVYhr6sqA32pAKwM6
DrPal71NXVNzF/Mdep2jlbhSMu73gwz+q4Hy+SoPnyuIYCpCy5rJhXwEnoQJvaNF
MEMwDgYDVR0PAQH/BAQDAgEGMBIGA1UdEwEB/wQIMAYBAf8CAQEwHQYDVR0OBBYE
FNLXRcya9ZgImWIPbPPsrdTIDuPEMAoGCCqGSM49BAMCA0cAMEQCIGL9qKSaPG6U
IMvw1zolTgimpIxwulGOuQeVybPwYI3oAiBCmOSz5PfASGh8VtCUCCwE+Ef1xQGI
q6Zjh87nj/eyqQ==
-----END CERTIFICATE-----
