# Supplementary material for: Research on digital copyright protection based on the hyperledger fabric blockchain network technology
Source: PeerJ Comput Sci. 2021 Sep 17;7:e709. doi: 10.7717/peerj-cs.709 (PMC8459789; doi:10.7717/peerj-cs.709)
Supplement: Supplemental Information 1 — There are related certificates, configuration files, block chain network initialization, startup, end script files and so on. [file peerj-cs-07-709-s001.zip › basic-network/crypto-config/peerOrganizations/org1.example.com/msp/admincerts/Admin@org1.example.com-cert.pem]

-----BEGIN CERTIFICATE-----
MIICGDCCAb+gAwIBAgIQFSxnLAGsu04zrFkAEwzn6zAKBggqhkjOPQQDAjBzMQsw
CQYDVQQGEwJVUzETMBEGA1UECBMKQ2FsaWZvcm5pYTEWMBQGA1UEBxMNU2FuIEZy
YW5jaXNjbzEZMBcGA1UEChMQb3JnMS5leGFtcGxlLmNvbTEcMBoGA1UEAxMTY2Eu
b3JnMS5leGFtcGxlLmNvbTAeFw0xNzA4MzEwOTE0MzJaFw0yNzA4MjkwOTE0MzJa
MFsxCzAJBgNVBAYTAlVTMRMwEQYDVQQIEwpDYWxpZm9ybmlhMRYwFAYDVQQHEw1T
YW4gRnJhbmNpc2NvMR8wHQYDVQQDDBZBZG1pbkBvcmcxLmV4YW1wbGUuY29tMFkw
EwYHKoZIzj0CAQYIKoZIzj0DAQcDQgAEV1dfmKxsFKWo7o6DNBIaIVebCCPAM9C/
sLBt4pJRre9pWE987DjXZoZ3glc4+DoPMtTmBRqbPVwYcUvpbYY8p6NNMEswDgYD
VR0PAQH/BAQDAgeAMAwGA1UdEwEB/wQCMAAwKwYDVR0jBCQwIoAgQjmqDc122u64
ugzacBhR0UUE0xqtGy3d26xqVzZeSXwwCgYIKoZIzj0EAwIDRwAwRAIgXMy26AEU
/GUMPfCMs/nQjQME1ZxBHAYZtKEuRR361JsCIEg9BOZdIoioRivJC+ZUzvJUnkXu
o2HkWiuxLsibGxtE
-----END CERTIFICATE-----
