# Supplementary material for: Research on digital copyright protection based on the hyperledger fabric blockchain network technology
Source: PeerJ Comput Sci. 2021 Sep 17;7:e709. doi: 10.7717/peerj-cs.709 (PMC8459789; doi:10.7717/peerj-cs.709)
Supplement: Supplemental Information 1 — There are related certificates, configuration files, block chain network initialization, startup, end script files and so on. [file peerj-cs-07-709-s001.zip › basic-network/crypto-config/peerOrganizations/org1.example.com/msp/tlscacerts/tlsca.org1.example.com-cert.pem]

-----BEGIN CERTIFICATE-----
MIICSTCCAfCgAwIBAgIRALOo7o5dtcd8yGpCqowtoIUwCgYIKoZIzj0EAwIwdjEL
MAkGA1UEBhMCVVMxEzARBgNVBAgTCkNhbGlmb3JuaWExFjAUBgNVBAcTDVNhbiBG
cmFuY2lzY28xGTAXBgNVBAoTEG9yZzEuZXhhbXBsZS5jb20xHzAdBgNVBAMTFnRs
c2NhLm9yZzEuZXhhbXBsZS5jb20wHhcNMTcwODMxMDkxNDMyWhcNMjcwODI5MDkx
NDMyWjB2MQswCQYDVQQGEwJVUzETMBEGA1UECBMKQ2FsaWZvcm5pYTEWMBQGA1UE
BxMNU2FuIEZyYW5jaXNjbzEZMBcGA1UEChMQb3JnMS5leGFtcGxlLmNvbTEfMB0G
A1UEAxMWdGxzY2Eub3JnMS5leGFtcGxlLmNvbTBZMBMGByqGSM49AgEGCCqGSM49
AwEHA0IABAftdw28/JThHyrfF4SCTjHUykfeQZ3eqSwYlkCqYF1Lwzae18o97Biz
doz/BBMjisAoJESyzVOrGj7nGD7EzwWjXzBdMA4GA1UdDwEB/wQEAwIBpjAPBgNV
HSUECDAGBgRVHSUAMA8GA1UdEwEB/wQFMAMBAf8wKQYDVR0OBCIEIO0/2COT6V/C
xHWvwRPI0sWR90XRurxNbZzOChrMForLMAoGCCqGSM49BAMCA0cAMEQCIGd4ZaLj
1R4C25obVTI/pWriqWlXXAV7h2ZQfD41nNMYAiAO858VYb4xyLUkF9XGtZJpux4x
0ClsWNgEp49nBBsecw==
-----END CERTIFICATE-----
