# Supplementary material for: Research on digital copyright protection based on the hyperledger fabric blockchain network technology
Source: PeerJ Comput Sci. 2021 Sep 17;7:e709. doi: 10.7717/peerj-cs.709 (PMC8459789; doi:10.7717/peerj-cs.709)
Supplement: Supplemental Information 1 — There are related certificates, configuration files, block chain network initialization, startup, end script files and so on. [file peerj-cs-07-709-s001.zip › basic-network/crypto-config/peerOrganizations/org1.example.com/peers/peer0.org1.example.com/msp/keystore/46be1d569fe68f33e517c9e0072a0ccfbfb42727480fb8c8d0223af321a7893d_sk]

-----BEGIN PRIVATE KEY-----
MIGHAgEAMBMGByqGSM49AgEGCCqGSM49AwEHBG0wawIBAQQg46tw2jZtucld26uq
RQAPPB1+y8BilJU2luj/OsMinWahRANCAAR4ocVupLNwdvuV3WwFatwgYMUUUWdt
sc86apw/OpypM+3wRJQboZV5diuq08cmNjgTgdLbPJHqmfd8bnkRspq2
-----END PRIVATE KEY-----
