# Supplementary material for: Research on digital copyright protection based on the hyperledger fabric blockchain network technology
Source: PeerJ Comput Sci. 2021 Sep 17;7:e709. doi: 10.7717/peerj-cs.709 (PMC8459789; doi:10.7717/peerj-cs.709)
Supplement: Supplemental Information 1 — There are related certificates, configuration files, block chain network initialization, startup, end script files and so on. [file peerj-cs-07-709-s001.zip › basic-network/crypto-config/peerOrganizations/org1.example.com/peers/peer0.org1.example.com/msp/signcerts/peer0.org1.example.com-cert.pem]

-----BEGIN CERTIFICATE-----
MIICGjCCAcCgAwIBAgIRAPlwF/rUZUP9mqN4wSml4iswCgYIKoZIzj0EAwIwczEL
MAkGA1UEBhMCVVMxEzARBgNVBAgTCkNhbGlmb3JuaWExFjAUBgNVBAcTDVNhbiBG
cmFuY2lzY28xGTAXBgNVBAoTEG9yZzEuZXhhbXBsZS5jb20xHDAaBgNVBAMTE2Nh
Lm9yZzEuZXhhbXBsZS5jb20wHhcNMTcwODMxMDkxNDMyWhcNMjcwODI5MDkxNDMy
WjBbMQswCQYDVQQGEwJVUzETMBEGA1UECBMKQ2FsaWZvcm5pYTEWMBQGA1UEBxMN
U2FuIEZyYW5jaXNjbzEfMB0GA1UEAxMWcGVlcjAub3JnMS5leGFtcGxlLmNvbTBZ
MBMGByqGSM49AgEGCCqGSM49AwEHA0IABHihxW6ks3B2+5XdbAVq3CBgxRRRZ22x
zzpqnD86nKkz7fBElBuhlXl2K6rTxyY2OBOB0ts8keqZ93xueRGymrajTTBLMA4G
A1UdDwEB/wQEAwIHgDAMBgNVHRMBAf8EAjAAMCsGA1UdIwQkMCKAIEI5qg3Ndtru
uLoM2nAYUdFFBNMarRst3dusalc2Xkl8MAoGCCqGSM49BAMCA0gAMEUCIQD4j0Rn
e1rrd0FSCzsR6u+IuuPK5dI/kR/bh7+VLf0TNgIgCfUtkJvfvzVEwZLFoFyjoHtr
tvwzNUS1U0hEqIaDeo4=
-----END CERTIFICATE-----
