# Supplementary material for: Research on digital copyright protection based on the hyperledger fabric blockchain network technology
Source: PeerJ Comput Sci. 2021 Sep 17;7:e709. doi: 10.7717/peerj-cs.709 (PMC8459789; doi:10.7717/peerj-cs.709)
Supplement: Supplemental Information 1 — There are related certificates, configuration files, block chain network initialization, startup, end script files and so on. [file peerj-cs-07-709-s001.zip › basic-network/crypto-config/peerOrganizations/org1.example.com/peers/peer0.org1.example.com/tls/server.crt]

-----BEGIN CERTIFICATE-----
MIICZjCCAg2gAwIBAgIQenbZk7+46tsIJy8JAgySaDAKBggqhkjOPQQDAjB2MQsw
CQYDVQQGEwJVUzETMBEGA1UECBMKQ2FsaWZvcm5pYTEWMBQGA1UEBxMNU2FuIEZy
YW5jaXNjbzEZMBcGA1UEChMQb3JnMS5leGFtcGxlLmNvbTEfMB0GA1UEAxMWdGxz
Y2Eub3JnMS5leGFtcGxlLmNvbTAeFw0xNzA4MzEwOTE0MzJaFw0yNzA4MjkwOTE0
MzJaMFsxCzAJBgNVBAYTAlVTMRMwEQYDVQQIEwpDYWxpZm9ybmlhMRYwFAYDVQQH
Ew1TYW4gRnJhbmNpc2NvMR8wHQYDVQQDExZwZWVyMC5vcmcxLmV4YW1wbGUuY29t
MFkwEwYHKoZIzj0CAQYIKoZIzj0DAQcDQgAE0AZOhWRZ4aOZeLSBioClHt5VDiNT
CeIxn3rVw9oCzlDDMaIZrBG1lI4o2tXOgOGSIPBmRjy736Njc54InlHlsKOBlzCB
lDAOBgNVHQ8BAf8EBAMCBaAwHQYDVR0lBBYwFAYIKwYBBQUHAwEGCCsGAQUFBwMC
MAwGA1UdEwEB/wQCMAAwKwYDVR0jBCQwIoAg7T/YI5PpX8LEda/BE8jSxZH3RdG6
vE1tnM4KGswWisswKAYDVR0RBCEwH4IWcGVlcjAub3JnMS5leGFtcGxlLmNvbYIF
cGVlcjAwCgYIKoZIzj0EAwIDRwAwRAIgU9GgYioYa1Mdhhe5MHyZGXfr4G8gBxwe
dqlWU/mGaPsCIGQpA0VoBrP3Neso3htfZnlWKcbrtCD29HBWmT7ImZT1
-----END CERTIFICATE-----
