# Supplementary material for: Research on digital copyright protection based on the hyperledger fabric blockchain network technology
Source: PeerJ Comput Sci. 2021 Sep 17;7:e709. doi: 10.7717/peerj-cs.709 (PMC8459789; doi:10.7717/peerj-cs.709)
Supplement: Supplemental Information 1 — There are related certificates, configuration files, block chain network initialization, startup, end script files and so on. [file peerj-cs-07-709-s001.zip › basic-network/crypto-config/peerOrganizations/org1.example.com/tlsca/ed3fd82393e95fc2c475afc113c8d2c591f745d1babc4d6d9cce0a1acc168acb_sk]

-----BEGIN PRIVATE KEY-----
MIGHAgEAMBMGByqGSM49AgEGCCqGSM49AwEHBG0wawIBAQQgkcI0vNVNanWltD+I
VHz5V1u01+X8VOG3a5ZTLRed0MmhRANCAAQH7XcNvPyU4R8q3xeEgk4x1MpH3kGd
3qksGJZAqmBdS8M2ntfKPewYs3aM/wQTI4rAKCREss1Tqxo+5xg+xM8F
-----END PRIVATE KEY-----
