# Supplementary material for: Research on digital copyright protection based on the hyperledger fabric blockchain network technology
Source: PeerJ Comput Sci. 2021 Sep 17;7:e709. doi: 10.7717/peerj-cs.709 (PMC8459789; doi:10.7717/peerj-cs.709)
Supplement: Supplemental Information 1 — There are related certificates, configuration files, block chain network initialization, startup, end script files and so on. [file peerj-cs-07-709-s001.zip › basic-network/crypto-config/peerOrganizations/org1.example.com/users/Admin@org1.example.com/msp/keystore/cd96d5260ad4757551ed4a5a991e62130f8008a0bf996e4e4b84cd097a747fec_sk]

-----BEGIN PRIVATE KEY-----
MIGHAgEAMBMGByqGSM49AgEGCCqGSM49AwEHBG0wawIBAQQgRgQr347ij6cjwX7m
KjzbbD8Tlwdfu6FaubjWJWLGyqahRANCAARXV1+YrGwUpajujoM0EhohV5sII8Az
0L+wsG3iklGt72lYT3zsONdmhneCVzj4Og8y1OYFGps9XBhxS+lthjyn
-----END PRIVATE KEY-----
