# Supplementary material for: Research on digital copyright protection based on the hyperledger fabric blockchain network technology
Source: PeerJ Comput Sci. 2021 Sep 17;7:e709. doi: 10.7717/peerj-cs.709 (PMC8459789; doi:10.7717/peerj-cs.709)
Supplement: Supplemental Information 1 — There are related certificates, configuration files, block chain network initialization, startup, end script files and so on. [file peerj-cs-07-709-s001.zip › basic-network/crypto-config/peerOrganizations/org1.example.com/users/Admin@org1.example.com/tls/server.crt]

-----BEGIN CERTIFICATE-----
MIICOjCCAeGgAwIBAgIQZbszPe722f2AcfnwpG2ENDAKBggqhkjOPQQDAjB2MQsw
CQYDVQQGEwJVUzETMBEGA1UECBMKQ2FsaWZvcm5pYTEWMBQGA1UEBxMNU2FuIEZy
YW5jaXNjbzEZMBcGA1UEChMQb3JnMS5leGFtcGxlLmNvbTEfMB0GA1UEAxMWdGxz
Y2Eub3JnMS5leGFtcGxlLmNvbTAeFw0xNzA4MzEwOTE0MzJaFw0yNzA4MjkwOTE0
MzJaMFsxCzAJBgNVBAYTAlVTMRMwEQYDVQQIEwpDYWxpZm9ybmlhMRYwFAYDVQQH
Ew1TYW4gRnJhbmNpc2NvMR8wHQYDVQQDDBZBZG1pbkBvcmcxLmV4YW1wbGUuY29t
MFkwEwYHKoZIzj0CAQYIKoZIzj0DAQcDQgAE5ZfQwNA0oBGCr7zX4I/Ufq1Ht740
RnkV+6VBceaG4x45bR0a0ZWeslPzmIRXOir9QvqLvnxGY3aJiadX65kNFKNsMGow
DgYDVR0PAQH/BAQDAgWgMB0GA1UdJQQWMBQGCCsGAQUFBwMBBggrBgEFBQcDAjAM
BgNVHRMBAf8EAjAAMCsGA1UdIwQkMCKAIO0/2COT6V/CxHWvwRPI0sWR90XRurxN
bZzOChrMForLMAoGCCqGSM49BAMCA0cAMEQCIF2V2t75M9bgjQ3pktVEYnCS4u0S
Izw6ZNSy8q/i6C6cAiB4V0ejzQYtp5C25F2xMD+JSlwrhBAOJNK1AkTzj9mgWg==
-----END CERTIFICATE-----
