# Supplementary material for: Research on digital copyright protection based on the hyperledger fabric blockchain network technology
Source: PeerJ Comput Sci. 2021 Sep 17;7:e709. doi: 10.7717/peerj-cs.709 (PMC8459789; doi:10.7717/peerj-cs.709)
Supplement: Supplemental Information 1 — There are related certificates, configuration files, block chain network initialization, startup, end script files and so on. [file peerj-cs-07-709-s001.zip › basic-network/crypto-config/peerOrganizations/org1.example.com/users/User1@org1.example.com/msp/keystore/c75bd6911aca808941c3557ee7c97e90f3952e379497dc55eb903f31b50abc83_sk]

-----BEGIN PRIVATE KEY-----
MIGHAgEAMBMGByqGSM49AgEGCCqGSM49AwEHBG0wawIBAQQgJ8IrEgxfZzjGsyt+
0o27jvhwUJE2W1PrFeZi8LwHbiuhRANCAAQv9KiY1U7dHmeex6ZDiKb9RRnwjGzv
+cfc0fVE59Un6bueIN/VmaG9PKInOtSkj6fn784ohf9n9WEO4AhH9Ass
-----END PRIVATE KEY-----
