# Supplementary material for: Research on digital copyright protection based on the hyperledger fabric blockchain network technology
Source: PeerJ Comput Sci. 2021 Sep 17;7:e709. doi: 10.7717/peerj-cs.709 (PMC8459789; doi:10.7717/peerj-cs.709)
Supplement: Supplemental Information 1 — There are related certificates, configuration files, block chain network initialization, startup, end script files and so on. [file peerj-cs-07-709-s001.zip › basic-network/crypto-config/peerOrganizations/org1.example.com/users/User1@org1.example.com/tls/server.crt]

-----BEGIN CERTIFICATE-----
MIICOzCCAeGgAwIBAgIQat+rcnuTNMrNDQULaEwq7zAKBggqhkjOPQQDAjB2MQsw
CQYDVQQGEwJVUzETMBEGA1UECBMKQ2FsaWZvcm5pYTEWMBQGA1UEBxMNU2FuIEZy
YW5jaXNjbzEZMBcGA1UEChMQb3JnMS5leGFtcGxlLmNvbTEfMB0GA1UEAxMWdGxz
Y2Eub3JnMS5leGFtcGxlLmNvbTAeFw0xNzA4MzEwOTE0MzJaFw0yNzA4MjkwOTE0
MzJaMFsxCzAJBgNVBAYTAlVTMRMwEQYDVQQIEwpDYWxpZm9ybmlhMRYwFAYDVQQH
Ew1TYW4gRnJhbmNpc2NvMR8wHQYDVQQDDBZVc2VyMUBvcmcxLmV4YW1wbGUuY29t
MFkwEwYHKoZIzj0CAQYIKoZIzj0DAQcDQgAEFcqqFuh5CXSij4Ma6/tySXB9hYZn
2oFaVJWPn0JIhqj8rl9vHuNzgwoI1ZNR9fKGmrovqaZjcSg87jxh7gZSeaNsMGow
DgYDVR0PAQH/BAQDAgWgMB0GA1UdJQQWMBQGCCsGAQUFBwMBBggrBgEFBQcDAjAM
BgNVHRMBAf8EAjAAMCsGA1UdIwQkMCKAIO0/2COT6V/CxHWvwRPI0sWR90XRurxN
bZzOChrMForLMAoGCCqGSM49BAMCA0gAMEUCIQCWp1joCFbOhXbZ2sPW1e6gJBNG
ZK+JY6Lm0bGk4vBk6QIgLQ5nzPRWHJNRaqIbigk0OLBKQtzv/Nfbsi6DnhNQoZU=
-----END CERTIFICATE-----
