# Supplementary material for: Research on digital copyright protection based on the hyperledger fabric blockchain network technology
Source: PeerJ Comput Sci. 2021 Sep 17;7:e709. doi: 10.7717/peerj-cs.709 (PMC8459789; doi:10.7717/peerj-cs.709)
Supplement: Supplemental Information 1 — There are related certificates, configuration files, block chain network initialization, startup, end script files and so on. [file peerj-cs-07-709-s001.zip › basic-network/docker-compose.yml]

#
# Copyright IBM Corp All Rights Reserved
#
# SPDX-License-Identifier: Apache-2.0
#
version: '2'

networks:
  basic:

services:
  ca.example.com:
    image: hyperledger/fabric-ca
    environment:
      - FABRIC_CA_HOME=/etc/hyperledger/fabric-ca-server
      - FABRIC_CA_SERVER_CA_NAME=ca.example.com
      - FABRIC_CA_SERVER_CA_CERTFILE=/etc/hyperledger/fabric-ca-server-config/ca.org1.example.com-cert.pem
      - FABRIC_CA_SERVER_CA_KEYFILE=/etc/hyperledger/fabric-ca-server-config/4239aa0dcd76daeeb8ba0cda701851d14504d31aad1b2ddddbac6a57365e497c_sk
    ports:
      - "7054:7054"
    command: sh -c 'fabric-ca-server start -b admin:adminpw -d'
    volumes:
      - ./crypto-config/peerOrganizations/org1.example.com/ca/:/etc/hyperledger/fabric-ca-server-config
    container_name: ca.example.com
    networks:
      - basic

  orderer.example.com:
    container_name: orderer.example.com
    image: hyperledger/fabric-orderer
    environment:
      - ORDERER_GENERAL_LOGLEVEL=debug
      - ORDERER_GENERAL_LISTENADDRESS=0.0.0.0
      - ORDERER_GENERAL_GENESISMETHOD=file
      - ORDERER_GENERAL_GENESISFILE=/etc/hyperledger/configtx/genesis.block
      - ORDERER_GENERAL_LOCALMSPID=OrdererMSP
      - ORDERER_GENERAL_LOCALMSPDIR=/etc/hyperledger/msp/orderer/msp
    working_dir: /opt/gopath/src/github.com/hyperledger/fabric/orderer
    command: orderer
    ports:
      - 7050:7050
    volumes:
        - ./config/:/etc/hyperledger/configtx
        - ./crypto-config/ordererOrganizations/example.com/orderers/orderer.example.com/:/etc/hyperledger/msp/orderer
        - ./crypto-config/peerOrganizations/org1.example.com/peers/peer0.org1.example.com/:/etc/hyperledger/msp/peerOrg1
    networks:
      - basic

  peer0.org1.example.com:
    container_name: peer0.org1.example.com
    image: hyperledger/fabric-peer
    environment:
      - CORE_VM_ENDPOINT=unix:///host/var/run/docker.sock
      - CORE_PEER_ID=peer0.org1.example.com
      - CORE_LOGGING_PEER=debug
      - CORE_CHAINCODE_LOGGING_LEVEL=DEBUG
      - CORE_PEER_LOCALMSPID=Org1MSP
      - CORE_PEER_MSPCONFIGPATH=/etc/hyperledger/msp/peer/
      - CORE_PEER_ADDRESS=peer0.org1.example.com:7051
      # # the following setting starts chaincode containers on the same
      # # bridge network as the peers
      # # https://docs.docker.com/compose/networking/
      - CORE_VM_DOCKER_HOSTCONFIG_NETWORKMODE=${COMPOSE_PROJECT_NAME}_basic
      - CORE_LEDGER_STATE_STATEDATABASE=CouchDB
      - CORE_LEDGER_STATE_COUCHDBCONFIG_COUCHDBADDRESS=couchdb:5984
      # The CORE_LEDGER_STATE_COUCHDBCONFIG_USERNAME and CORE_LEDGER_STATE_COUCHDBCONFIG_PASSWORD
      # provide the credentials for ledger to connect to CouchDB.  The username and password must
      # match the username and password set for the associated CouchDB.
      - CORE_LEDGER_STATE_COUCHDBCONFIG_USERNAME=
      - CORE_LEDGER_STATE_COUCHDBCONFIG_PASSWORD=
    working_dir: /opt/gopath/src/github.com/hyperledger/fabric
    command: peer node start
    # command: peer node start --peer-chaincodedev=true
    ports:
      - 7051:7051
      - 7053:7053
    volumes:
        - /var/run/:/host/var/run/
        - ./crypto-config/peerOrganizations/org1.example.com/peers/peer0.org1.example.com/msp:/etc/hyperledger/msp/peer
        - ./crypto-config/peerOrganizations/org1.example.com/users:/etc/hyperledger/msp/users
        - ./config:/etc/hyperledger/configtx
    depends_on:
      - orderer.example.com
      - couchdb
    networks:
      - basic

  couchdb:
    container_name: couchdb
    image: hyperledger/fabric-couchdb
    # Populate the COUCHDB_USER and COUCHDB_PASSWORD to set an admin user and password
    # for CouchDB.  This will prevent CouchDB from operating in an "Admin Party" mode.
    environment:
      - COUCHDB_USER=
      - COUCHDB_PASSWORD=
    ports:
      - 5984:5984
    networks:
      - basic

  cli:
    container_name: cli
    image: hyperledger/fabric-tools
    tty: true
    environment:
      - GOPATH=/opt/gopath
      - CORE_VM_ENDPOINT=unix:///host/var/run/docker.sock
      - CORE_LOGGING_LEVEL=DEBUG
      - CORE_PEER_ID=cli
      - CORE_PEER_ADDRESS=peer0.org1.example.com:7051
      - CORE_PEER_LOCALMSPID=Org1MSP
      - CORE_PEER_MSPCONFIGPATH=/opt/gopath/src/github.com/hyperledger/fabric/peer/crypto/peerOrganizations/org1.example.com/users/Admin@org1.example.com/msp
      - CORE_CHAINCODE_KEEPALIVE=10
    working_dir: /opt/gopath/src/github.com/hyperledger/fabric/peer
    command: /bin/bash
    volumes:
        - /var/run/:/host/var/run/
        - ./../chaincode/:/opt/gopath/src/github.com/
        - ./crypto-config:/opt/gopath/src/github.com/hyperledger/fabric/peer/crypto/
    networks:
        - basic
    #depends_on:
    #  - orderer.example.com
    #  - peer0.org1.example.com
    #  - couchdb
