# Supplementary material for: Research on digital copyright protection based on the hyperledger fabric blockchain network technology
Source: PeerJ Comput Sci. 2021 Sep 17;7:e709. doi: 10.7717/peerj-cs.709 (PMC8459789; doi:10.7717/peerj-cs.709)
Supplement: Supplemental Information 1 — There are related certificates, configuration files, block chain network initialization, startup, end script files and so on. [file peerj-cs-07-709-s001.zip › basic-network/generate.sh]

#!/bin/sh
#
# Copyright IBM Corp All Rights Reserved
#
# SPDX-License-Identifier: Apache-2.0
#
export PATH=$GOPATH/src/github.com/hyperledger/fabric/build/bin:${PWD}/../bin:${PWD}:$PATH
export FABRIC_CFG_PATH=${PWD}
CHANNEL_NAME=mychannel

# remove previous crypto material and config transactions
rm -fr config/*
rm -fr crypto-config/*

# generate crypto material
cryptogen generate --config=./crypto-config.yaml
if [ "$?" -ne 0 ]; then
  echo "Failed to generate crypto material..."
  exit 1
fi

# generate genesis block for orderer
configtxgen -profile OneOrgOrdererGenesis -outputBlock ./config/genesis.block
if [ "$?" -ne 0 ]; then
  echo "Failed to generate orderer genesis block..."
  exit 1
fi

# generate channel configuration transaction
configtxgen -profile OneOrgChannel -outputCreateChannelTx ./config/channel.tx -channelID $CHANNEL_NAME
if [ "$?" -ne 0 ]; then
  echo "Failed to generate channel configuration transaction..."
  exit 1
fi

# generate anchor peer transaction
configtxgen -profile OneOrgChannel -outputAnchorPeersUpdate ./config/Org1MSPanchors.tx -channelID $CHANNEL_NAME -asOrg Org1MSP
if [ "$?" -ne 0 ]; then
  echo "Failed to generate anchor peer update for Org1MSP..."
  exit 1
fi
