# Supplementary material for: Research on digital copyright protection based on the hyperledger fabric blockchain network technology
Source: PeerJ Comput Sci. 2021 Sep 17;7:e709. doi: 10.7717/peerj-cs.709 (PMC8459789; doi:10.7717/peerj-cs.709)
Supplement: Supplemental Information 1 — There are related certificates, configuration files, block chain network initialization, startup, end script files and so on. [file peerj-cs-07-709-s001.zip › basic-network/README.md]

## Basic Network Config

Note that this basic configuration uses pre-generated certificates and
key material, and also has predefined transactions to initialize a 
channel named "mychannel".

To regenerate this material, simply run ``generate.sh``.

To start the network, run ``start.sh``.
To stop it, run ``stop.sh``
To completely remove all incriminating evidence of the network
on your system, run ``teardown.sh``.

<a rel="license" href="http://creativecommons.org/licenses/by/4.0/"><img alt="Creative Commons License" style="border-width:0" src="https://i.creativecommons.org/l/by/4.0/88x31.png" /></a><br />This work is licensed under a <a rel="license" href="http://creativecommons.org/licenses/by/4.0/">Creative Commons Attribution 4.0 International License</a>
