# Supplementary material for: Research on digital copyright protection based on the hyperledger fabric blockchain network technology
Source: PeerJ Comput Sci. 2021 Sep 17;7:e709. doi: 10.7717/peerj-cs.709 (PMC8459789; doi:10.7717/peerj-cs.709)
Supplement: Supplemental Information 1 — There are related certificates, configuration files, block chain network initialization, startup, end script files and so on. [file peerj-cs-07-709-s001.zip › basic-network/start.sh]

#!/bin/bash
#
# Copyright IBM Corp All Rights Reserved
#
# SPDX-License-Identifier: Apache-2.0
#
# Exit on first error, print all commands.
set -ev

# don't rewrite paths for Windows Git Bash users
export MSYS_NO_PATHCONV=1

docker-compose -f docker-compose.yml down

docker-compose -f docker-compose.yml up -d ca.example.com orderer.example.com peer0.org1.example.com couchdb

# wait for Hyperledger Fabric to start
# incase of errors when running later commands, issue export FABRIC_START_TIMEOUT=<larger number>
export FABRIC_START_TIMEOUT=10
#echo ${FABRIC_START_TIMEOUT}
sleep ${FABRIC_START_TIMEOUT}

# Create the channel
docker exec -e "CORE_PEER_LOCALMSPID=Org1MSP" -e "CORE_PEER_MSPCONFIGPATH=/etc/hyperledger/msp/users/Admin@org1.example.com/msp" peer0.org1.example.com peer channel create -o orderer.example.com:7050 -c mychannel -f /etc/hyperledger/configtx/channel.tx
# Join peer0.org1.example.com to the channel.
docker exec -e "CORE_PEER_LOCALMSPID=Org1MSP" -e "CORE_PEER_MSPCONFIGPATH=/etc/hyperledger/msp/users/Admin@org1.example.com/msp" peer0.org1.example.com peer channel join -b mychannel.block
