# Supplementary material for: Research on digital copyright protection based on the hyperledger fabric blockchain network technology
Source: PeerJ Comput Sci. 2021 Sep 17;7:e709. doi: 10.7717/peerj-cs.709 (PMC8459789; doi:10.7717/peerj-cs.709)
Supplement: Supplemental Information 1 — There are related certificates, configuration files, block chain network initialization, startup, end script files and so on. [file peerj-cs-07-709-s001.zip › basic-network/teardown.sh]

#!/bin/bash
#
# Copyright IBM Corp All Rights Reserved
#
# SPDX-License-Identifier: Apache-2.0
#
# Exit on first error, print all commands.
set -e

# Shut down the Docker containers for the system tests.
docker-compose -f docker-compose.yml kill && docker-compose -f docker-compose.yml down

# remove the local state
rm -f ~/.hfc-key-store/*

# remove chaincode docker images
docker rmi $(docker images dev-* -q)

# Your system is now clean
