# Supplementary material for: Research on digital copyright protection based on the hyperledger fabric blockchain network technology
Source: PeerJ Comput Sci. 2021 Sep 17;7:e709. doi: 10.7717/peerj-cs.709 (PMC8459789; doi:10.7717/peerj-cs.709)
Supplement: Supplemental Information 2 — Implementation code for copyright protection based on smart contracts [file peerj-cs-07-709-s002.zip]

Archive with 1 entries (1 files):
- DRchaincode.go
