# Supplementary material for: Research on digital copyright protection based on the hyperledger fabric blockchain network technology
Source: PeerJ Comput Sci. 2021 Sep 17;7:e709. doi: 10.7717/peerj-cs.709 (PMC8459789; doi:10.7717/peerj-cs.709)
Supplement: Supplemental Information 2 — Implementation code for copyright protection based on smart contracts [file peerj-cs-07-709-s002.zip › DRchaincode.go]

package main

import (
	"fmt"

	"encoding/json"

	"github.com/hyperledger/fabric/core/chaincode/shim"
	pb "github.com/hyperledger/fabric/protos/peer"
)

type DRM struct{}

const (
	originOwner = "originOwnerPlaceholder"
)


type User struct {
	Name string `json:"name"` // messagepack || protobuf
	Id   string `json:"id"`
	Tel  string `json:"tel"`
	Gender string `json:"gender"`
	Address  string `json:"address"`
	Password  string `json:"password"`
	Digitalrights []string `json:"digitalrights"`
}


type Digitalright struct {
	Name string `json:"name"`
	Id   string `json:"id"`
	Type string `json:"type"`
	Time string 'json:"time"'
	Metadata string `json:"metadata"` // 特殊属性--hash值
}


type DigitalrightHistory struct {
	DigitalrightId string `json:"digitalright_id"`
	OriginOwnerId  string `json:"origin_owner_id"`  // 版权的原始拥有者
	CurrentOwnerId string `json:"current_owner_id"` // 变更后当前的拥有者
	Time string 'json:"time"'
}

func constructUserKey(userId string) string {
	return fmt.Sprintf("user_%s", userId)
}

func constructDigitalrightKey(digitalrightId string) string {
	return fmt.Sprintf("digitalright_%s", digitalrightId)
}


func userRegister(stub shim.ChaincodeStubInterface, args []string) pb.Response {
	
	if len(args) != 6 {
		return shim.Error("not enough args")
	}


	name := args[0]
	id := args[1]
	tel := args[2]
	gender := args[3]
	address := args[4]
	password := args[5]
	if name == "" || id == "" || password == "" {
		return shim.Error("invalid args")
	}


	if userBytes, err := stub.GetState(constructUserKey(id)); err == nil && len(userBytes) != 0 {
		return shim.Error("user already exist")
	}


	user := &User{
		Name:          name,
		Id:            id,
		Tel:           tel,
		Gender:        gender,
		Address:       address,
		Password:      password,
		Digitalrights: make([]string, 0),
	}

	userBytes, err := json.Marshal(user)
	if err != nil {
		return shim.Error(fmt.Sprintf("marshal user error %s", err))
	}

	if err := stub.PutState(constructUserKey(id), userBytes); err != nil {
		return shim.Error(fmt.Sprintf("put user error %s", err))
	}


	return shim.Success(nil)
}


func userDestroy(stub shim.ChaincodeStubInterface, args []string) pb.Response {

	if len(args) != 1 {
		return shim.Error("not enough args")
	}


	id := args[0]
	if id == "" {
		return shim.Error("invalid args")
	}


	userBytes, err := stub.GetState(constructUserKey(id))
	if err != nil || len(userBytes) == 0 {
		return shim.Error("user not found")
	}

	if err := stub.DelState(constructUserKey(id)); err != nil {
		return shim.Error(fmt.Sprintf("delete user error: %s", err))
	}


	user := new(User)
	if err := json.Unmarshal(userBytes, user); err != nil {
		return shim.Error(fmt.Sprintf("unmarshal user error: %s", err))
	}
	for _, digitalrightid := range user.Digitalrights {
		if err := stub.DelState(constructDigitalrightKey(digitalrightid)); err != nil {
			return shim.Error(fmt.Sprintf("delete digitalright error: %s", err))
		}
	}

	return shim.Success(nil)
}


func digitalrightEnroll(stub shim.ChaincodeStubInterface, args []string) pb.Response {

	if len(args) != 6 {
		return shim.Error("not enough args")
	}


	digitalrightName := args[0]
	digitalrightId := args[1]
	digitalrightType := args[2]
	time := args[3]
	metadata := args[4]
	ownerId := args[5]
	if digitalrightName == "" || digitalrightId == "" || digitalrightType == "" || metadata == "" || ownerId == "" {
		return shim.Error("invalid args")
	}


	userBytes, err := stub.GetState(constructUserKey(ownerId))
	if err != nil || len(userBytes) == 0 {
		return shim.Error("user not found")
	}

	if digitalrightBytes, err := stub.GetState(constructDigitalrightKey(digitalrightId)); err == nil && len(digitalrightBytes) != 0 {
		return shim.Error("digitalright already exist")
	}

	if hashBytes, err := stub.GetState(constructDigitalrightKey(metadata)); err == nil && len(hashBytes) != 0 {
		return shim.Error("hash already exist")
	}


	digitalright := &Digitalright{
		Name:     digitalrightName,
		Id:       digitalrightId,
		Type:     digitalrightType,
		Time:     time,
		Metadata: metadata,
	}
	digitalrightBytes, err := json.Marshal(digitalright)
	if err != nil {
		return shim.Error(fmt.Sprintf("marshal digitalright error: %s", err))
	}
	if err := stub.PutState(constructDigitalrightKey(digitalrightId), digitalrightBytes); err != nil {
		return shim.Error(fmt.Sprintf("save digitalright error: %s", err))
	}

	user := new(User)

	if err := json.Unmarshal(userBytes, user); err != nil {
		return shim.Error(fmt.Sprintf("unmarshal user error: %s", err))
	}
	user.Digitalrights = append(user.Digitalrights, digitalrightId)

	userBytes, err = json.Marshal(user)
	if err != nil {
		return shim.Error(fmt.Sprintf("marshal user error: %s", err))
	}
	if err := stub.PutState(constructUserKey(user.Id), userBytes); err != nil {
		return shim.Error(fmt.Sprintf("update user error: %s", err))
	}


	history := &DigitalrightHistory{
		DigitalrightId: digitalrightId,
		OriginOwnerId:  originOwner,
		CurrentOwnerId: ownerId,
		Time:     		time,
	}
	historyBytes, err := json.Marshal(history)
	if err != nil {
		return shim.Error(fmt.Sprintf("marshal digitalright history error: %s", err))
	}

	historyKey, err := stub.CreateCompositeKey("history", []string{
		digitalrightId,
		originOwner,
		ownerId,
		time,
	})
	if err != nil {
		return shim.Error(fmt.Sprintf("create key error: %s", err))
	}

	if err := stub.PutState(historyKey, historyBytes); err != nil {
		return shim.Error(fmt.Sprintf("save digitalright history error: %s", err))
	}

	return shim.Success(nil)
}


func digitalrightExchange(stub shim.ChaincodeStubInterface, args []string) pb.Response {

	if len(args) != 4 {
		return shim.Error("not enough args")
	}


	ownerId := args[0]
	digitalrightId := args[1]
	currentOwnerId := args[2]
	time := args[3]
	if ownerId == "" || digitalrightId == "" || currentOwnerId == "" || time == "" {
		return shim.Error("invalid args")
	}


	originOwnerBytes, err := stub.GetState(constructUserKey(ownerId))
	if err != nil || len(originOwnerBytes) == 0 {
		return shim.Error("user not found")
	}

	currentOwnerBytes, err := stub.GetState(constructUserKey(currentOwnerId))
	if err != nil || len(currentOwnerBytes) == 0 {
		return shim.Error("user not found")
	}

	digitalrightBytes, err := stub.GetState(constructDigitalrightKey(digitalrightId))
	if err != nil || len(digitalrightBytes) == 0 {
		return shim.Error("digitalright not found")
	}


	originOwner := new(User)

	if err := json.Unmarshal(originOwnerBytes, originOwner); err != nil {
		return shim.Error(fmt.Sprintf("unmarshal user error: %s", err))
	}
	aidexist := false
	for _, aid := range originOwner.Digitalrights {
		if aid == digitalrightId {
			aidexist = true
			break
		}
	}
	if !aidexist {
		return shim.Error("digitalright owner not match")
	}


	digitalrightIds := make([]string, 0)
	for _, aid := range originOwner.Digitalrights {
		if aid == digitalrightId {
			continue
		}

		digitalrightIds = append(digitalrightIds, aid)
	}
	originOwner.Digitalrights = digitalrightIds

	originOwnerBytes, err = json.Marshal(originOwner)
	if err != nil {
		return shim.Error(fmt.Sprintf("marshal user error: %s", err))
	}
	if err := stub.PutState(constructUserKey(ownerId), originOwnerBytes); err != nil {
		return shim.Error(fmt.Sprintf("update user error: %s", err))
	}


	currentOwner := new(User)

	if err := json.Unmarshal(currentOwnerBytes, currentOwner); err != nil {
		return shim.Error(fmt.Sprintf("unmarshal user error: %s", err))
	}
	currentOwner.Digitalrights = append(currentOwner.Digitalrights, digitalrightId)

	currentOwnerBytes, err = json.Marshal(currentOwner)
	if err != nil {
		return shim.Error(fmt.Sprintf("marshal user error: %s", err))
	}
	if err := stub.PutState(constructUserKey(currentOwnerId), currentOwnerBytes); err != nil {
		return shim.Error(fmt.Sprintf("update user error: %s", err))
	}


	history := &DigitalrightHistory{
		DigitalrightId: digitalrightId,
		OriginOwnerId:  ownerId,
		CurrentOwnerId: currentOwnerId,
		Time:           time,
	}
	historyBytes, err := json.Marshal(history)
	if err != nil {
		return shim.Error(fmt.Sprintf("marshal digitalright history error: %s", err))
	}

	historyKey, err := stub.CreateCompositeKey("history", []string{
		digitalrightId,
		ownerId,
		currentOwnerId,
		time,
	})
	if err != nil {
		return shim.Error(fmt.Sprintf("create key error: %s", err))
	}

	if err := stub.PutState(historyKey, historyBytes); err != nil {
		return shim.Error(fmt.Sprintf("save digitalright history error: %s", err))
	}

	return shim.Success(nil)
}


func queryUser(stub shim.ChaincodeStubInterface, args []string) pb.Response {

	if len(args) != 1 {
		return shim.Error("not enough args")
	}


	ownerId := args[0]
	if ownerId == "" {
		return shim.Error("invalid args")
	}


	userBytes, err := stub.GetState(constructUserKey(ownerId))
	if err != nil || len(userBytes) == 0 {
		return shim.Error("user not found")
	}

	return shim.Success(userBytes)
}


func queryDigitalright(stub shim.ChaincodeStubInterface, args []string) pb.Response {

	if len(args) != 1 {
		return shim.Error("not enough args")
	}


	digitalrightId := args[0]
	if digitalrightId == "" {
		return shim.Error("invalid args")
	}


	digitalrightBytes, err := stub.GetState(constructDigitalrightKey(digitalrightId))
	if err != nil || len(digitalrightBytes) == 0 {
		return shim.Error("digitalright not found")
	}

	return shim.Success(digitalrightBytes)
}


func queryDigitalrightHistory(stub shim.ChaincodeStubInterface, args []string) pb.Response {

	if len(args) != 2 && len(args) != 1 {
		return shim.Error("not enough args")
	}


	digitalrightId := args[0]
	if digitalrightId == "" {
		return shim.Error("invalid args")
	}

	queryType := "all"
	if len(args) == 2 {
		queryType = args[1]
	}

	if queryType != "all" && queryType != "enroll" && queryType != "exchange" {
		return shim.Error(fmt.Sprintf("queryType unknown %s", queryType))
	}


	digitalrightBytes, err := stub.GetState(constructDigitalrightKey(digitalrightId))
	if err != nil || len(digitalrightBytes) == 0 {
		return shim.Error("digitalright not found")
	}


	keys := make([]string, 0)
	keys = append(keys, digitalrightId)
	switch queryType {
	case "enroll":
		keys = append(keys, originOwner)
	case "exchange", "all": 
	default:
		return shim.Error(fmt.Sprintf("unsupport queryType: %s", queryType))
	}
	result, err := stub.GetStateByPartialCompositeKey("history", keys)
	if err != nil {
		return shim.Error(fmt.Sprintf("query history error: %s", err))
	}
	defer result.Close()

	histories := make([]*DigitalrightHistory, 0)
	for result.HasNext() {
		historyVal, err := result.Next()
		if err != nil {
			return shim.Error(fmt.Sprintf("query error: %s", err))
		}

		history := new(DigitalrightHistory)
		if err := json.Unmarshal(historyVal.GetValue(), history); err != nil {
			return shim.Error(fmt.Sprintf("unmarshal error: %s", err))
		}

	
		if queryType == "exchange" && history.OriginOwnerId == originOwner {
			continue
		}

		histories = append(histories, history)
	}

	historiesBytes, err := json.Marshal(histories)
	if err != nil {
		return shim.Error(fmt.Sprintf("marshal error: %s", err))
	}

	return shim.Success(historiesBytes)
}

// Init is called during Instantiate transaction after the chaincode container
// has been established for the first time, allowing the chaincode to
// initialize its internal data
func (c *DRM) Init(stub shim.ChaincodeStubInterface) pb.Response {
	return shim.Success(nil)
}

// Invoke is called to update or query the ledger in a proposal transaction.
// Updated state variables are not committed to the ledger until the
// transaction is committed.
func (c *DRM) Invoke(stub shim.ChaincodeStubInterface) pb.Response {
	funcName, args := stub.GetFunctionAndParameters()

	switch funcName {
	case "userRegister":
		return userRegister(stub, args)
	case "userDestroy":
		return userDestroy(stub, args)
	case "digitalrightEnroll":
		return digitalrightEnroll(stub, args)
	case "digitalrightExchange":
		return digitalrightExchange(stub, args)
	case "queryUser":
		return queryUser(stub, args)
	case "queryDigitalright":
		return queryDigitalright(stub, args)
	case "queryDigitalrightHistory":
		return queryDigitalrightHistory(stub, args)
	default:
		return shim.Error(fmt.Sprintf("unsupported function: %s", funcName))
	}

	// stub.SetEvent("name", []byte("data"))
}

func main() {
	err := shim.Start(new(DRM))
	if err != nil {
		fmt.Printf("Error starting AssertsExchange chaincode: %s", err)
	}
}
